# Supplementary material for: BH4 Oxidation‐Derived H2O2 Activates ERK1/2 Signaling via B‐Raf in Rat Dorsal Root Ganglion Neurons
Source: J Neurochem. 2025 Nov 3;169(11):e70271. doi: 10.1111/jnc.70271 (PMC12580945; doi:10.1111/jnc.70271)
Supplement: Supplementary file 2 — Table S1: Full statistical reports generated by the performed statistical analyses throughout the manuscript. [file JNC-169-0-s002.xlsx]

## Sheet: 1C
Number of families	1
Number of comparisons per family	3
Alpha	0.05
Bonferroni's multiple comparisons test	Mean Diff.	95% CI of diff.	Significant?	Summary		A-?
Vehicle vs. BH4 100 µM	-3.56	-4.627 to -2.493	Yes	****		B	BH4 100 µM
Vehicle vs. Oncostatin M 100 ng/ml	-1.571	-2.638 to -0.5035	Yes	**		C	Oncostatin M 100 ng/ml
Vehicle vs. NGF 100 ng/ml	-0.8075	-1.875 to 0.2595	No	ns		D	NGF 100 ng/ml
Test details	Mean 1	Mean 2	Mean Diff.	SE of diff.	n1	n2	t	DF
Vehicle vs. BH4 100 µM	1	4.56	-3.56	0.3839	4	4	9.272	12
Vehicle vs. Oncostatin M 100 ng/ml	1	2.571	-1.571	0.3839	4	4	4.091	12
Vehicle vs. NGF 100 ng/ml	1	1.808	-0.8075	0.3839	4	4	2.103	12

## Sheet: 2C
Number of families	1
Number of comparisons per family	2
Alpha	0.05
Bonferroni's multiple comparisons test	Mean Diff.	95% CI of diff.	Significant?	Summary		A-?
0 vs. 0.1	1.591	0.7245 to 2.458	Yes	**		B	0.1
0 vs. 1	1.833	0.9661 to 2.700	Yes	***		C	1
Test details	Mean 1	Mean 2	Mean Diff.	SE of diff.	n1	n2	t	DF
0 vs. 0.1	2.928	1.336	1.591	0.3228	4	4	4.929	9
0 vs. 1	2.928	1.095	1.833	0.3228	4	4	5.677	9

## Sheet: 2D
Number of families	1
Number of comparisons per family	2
Alpha	0.05
Bonferroni's multiple comparisons test	Mean Diff.	95% CI of diff.	Significant?	Summary		A-?
0 vs. 1	0.2778	-0.8429 to 1.399	No	ns		B	1
0 vs. 10	1.849	0.7284 to 2.970	Yes	**		C	10
Test details	Mean 1	Mean 2	Mean Diff.	SE of diff.	n1	n2	t	DF
0 vs. 1	3.696	3.418	0.2778	0.4174	4	4	0.6656	9
0 vs. 10	3.696	1.847	1.849	0.4174	4	4	4.43	9

## Sheet: 2H
Within each row, compare columns (simple effects within rows)
Number of families	6
Number of comparisons per family	6
Alpha	0.05
Bonferroni's multiple comparisons test	Mean Diff.	95% CI of diff.	Significant?	Summary
Row 1
H2O2 0 µM vs. H2O2 3.125µM	-0.1098	-1.324 to 1.104	No	ns
H2O2 0 µM vs. H2O2 6.25 µM	-0.1383	-1.352 to 1.075	No	ns
H2O2 0 µM vs. H2O2 12.5 µM	-0.2056	-1.419 to 1.008	No	ns
H2O2 0 µM vs. H2O2 25µM	-0.2189	-1.433 to 0.9949	No	ns
H2O2 0 µM vs. H2O2 50 µM	-0.1668	-1.381 to 1.047	No	ns
H2O2 0 µM vs. H2O2 100µM	-0.07415	-1.288 to 1.140	No	ns
Row 2
H2O2 0 µM vs. H2O2 3.125µM	-0.1135	-1.327 to 1.100	No	ns
H2O2 0 µM vs. H2O2 6.25 µM	-0.1277	-1.341 to 1.086	No	ns
H2O2 0 µM vs. H2O2 12.5 µM	-0.2138	-1.428 to 1.000	No	ns
H2O2 0 µM vs. H2O2 25µM	-0.3633	-1.577 to 0.8505	No	ns
H2O2 0 µM vs. H2O2 50 µM	-0.4658	-1.680 to 0.7480	No	ns
H2O2 0 µM vs. H2O2 100µM	-0.5711	-1.785 to 0.6426	No	ns
Row 3
H2O2 0 µM vs. H2O2 3.125µM	-0.2543	-1.468 to 0.9595	No	ns
H2O2 0 µM vs. H2O2 6.25 µM	-0.6442	-1.858 to 0.5695	No	ns
H2O2 0 µM vs. H2O2 12.5 µM	-0.9796	-2.193 to 0.2342	No	ns
H2O2 0 µM vs. H2O2 25µM	-1.864	-3.077 to -0.6499	Yes	***
H2O2 0 µM vs. H2O2 50 µM	-2.401	-3.615 to -1.187	Yes	****
H2O2 0 µM vs. H2O2 100µM	-2.642	-3.856 to -1.428	Yes	****
Row 4
H2O2 0 µM vs. H2O2 3.125µM	-0.4665	-1.777 to 0.8445	No	ns
H2O2 0 µM vs. H2O2 6.25 µM	-0.826	-2.137 to 0.4850	No	ns
H2O2 0 µM vs. H2O2 12.5 µM	-1.208	-2.519 to 0.1034	No	ns
H2O2 0 µM vs. H2O2 25µM	-2.211	-3.522 to -0.8997	Yes	****
H2O2 0 µM vs. H2O2 50 µM	-2.548	-3.859 to -1.237	Yes	****
H2O2 0 µM vs. H2O2 100µM	-2.981	-4.292 to -1.670	Yes	****
Row 5
H2O2 0 µM vs. H2O2 3.125µM	-0.1098	-1.324 to 1.104	No	ns
H2O2 0 µM vs. H2O2 6.25 µM	-0.5059	-1.720 to 0.7079	No	ns
H2O2 0 µM vs. H2O2 12.5 µM	-0.9371	-2.151 to 0.2766	No	ns
H2O2 0 µM vs. H2O2 25µM	-1.792	-3.006 to -0.5785	Yes	***
H2O2 0 µM vs. H2O2 50 µM	-2.708	-3.921 to -1.494	Yes	****
H2O2 0 µM vs. H2O2 100µM	-3.094	-4.308 to -1.880	Yes	****
Row 6
H2O2 0 µM vs. H2O2 3.125µM	-0.1221	-1.336 to 1.092	No	ns
H2O2 0 µM vs. H2O2 6.25 µM	-0.1786	-1.392 to 1.035	No	ns
H2O2 0 µM vs. H2O2 12.5 µM	-0.7874	-2.001 to 0.4264	No	ns
H2O2 0 µM vs. H2O2 25µM	-1.2	-2.414 to 0.01351	No	ns
H2O2 0 µM vs. H2O2 50 µM	-2.828	-4.042 to -1.614	Yes	****
H2O2 0 µM vs. H2O2 100µM	-3.244	-4.458 to -2.030	Yes	****
Test details	Mean 1	Mean 2	Mean Diff.	SE of diff.	N1	N2	t	DF
Row 1
H2O2 0 µM vs. H2O2 3.125µM	0.9398	1.05	-0.1098	0.4527	4	4	0.2425	125
H2O2 0 µM vs. H2O2 6.25 µM	0.9398	1.078	-0.1383	0.4527	4	4	0.3055	125
H2O2 0 µM vs. H2O2 12.5 µM	0.9398	1.145	-0.2056	0.4527	4	4	0.4541	125
H2O2 0 µM vs. H2O2 25µM	0.9398	1.159	-0.2189	0.4527	4	4	0.4834	125
H2O2 0 µM vs. H2O2 50 µM	0.9398	1.107	-0.1668	0.4527	4	4	0.3684	125
H2O2 0 µM vs. H2O2 100µM	0.9398	1.014	-0.07415	0.4527	4	4	0.1638	125
Row 2
H2O2 0 µM vs. H2O2 3.125µM	0.9451	1.059	-0.1135	0.4527	4	4	0.2506	125
H2O2 0 µM vs. H2O2 6.25 µM	0.9451	1.073	-0.1277	0.4527	4	4	0.2821	125
H2O2 0 µM vs. H2O2 12.5 µM	0.9451	1.159	-0.2138	0.4527	4	4	0.4722	125
H2O2 0 µM vs. H2O2 25µM	0.9451	1.308	-0.3633	0.4527	4	4	0.8023	125
H2O2 0 µM vs. H2O2 50 µM	0.9451	1.411	-0.4658	0.4527	4	4	1.029	125
H2O2 0 µM vs. H2O2 100µM	0.9451	1.516	-0.5711	0.4527	4	4	1.261	125
Row 3
H2O2 0 µM vs. H2O2 3.125µM	0.988	1.242	-0.2543	0.4527	4	4	0.5616	125
H2O2 0 µM vs. H2O2 6.25 µM	0.988	1.632	-0.6442	0.4527	4	4	1.423	125
H2O2 0 µM vs. H2O2 12.5 µM	0.988	1.968	-0.9796	0.4527	4	4	2.164	125
H2O2 0 µM vs. H2O2 25µM	0.988	2.852	-1.864	0.4527	4	4	4.116	125
H2O2 0 µM vs. H2O2 50 µM	0.988	3.389	-2.401	0.4527	4	4	5.303	125
H2O2 0 µM vs. H2O2 100µM	0.988	3.63	-2.642	0.4527	4	4	5.835	125
Row 4
H2O2 0 µM vs. H2O2 3.125µM	1.044	1.511	-0.4665	0.489	3	4	0.9539	125
H2O2 0 µM vs. H2O2 6.25 µM	1.044	1.87	-0.826	0.489	3	4	1.689	125
H2O2 0 µM vs. H2O2 12.5 µM	1.044	2.252	-1.208	0.489	3	4	2.47	125
H2O2 0 µM vs. H2O2 25µM	1.044	3.255	-2.211	0.489	3	4	4.521	125
H2O2 0 µM vs. H2O2 50 µM	1.044	3.593	-2.548	0.489	3	4	5.211	125
H2O2 0 µM vs. H2O2 100µM	1.044	4.025	-2.981	0.489	3	4	6.095	125
Row 5
H2O2 0 µM vs. H2O2 3.125µM	1.03	1.139	-0.1098	0.4527	4	4	0.2425	125
H2O2 0 µM vs. H2O2 6.25 µM	1.03	1.535	-0.5059	0.4527	4	4	1.117	125
H2O2 0 µM vs. H2O2 12.5 µM	1.03	1.967	-0.9371	0.4527	4	4	2.07	125
H2O2 0 µM vs. H2O2 25µM	1.03	2.822	-1.792	0.4527	4	4	3.959	125
H2O2 0 µM vs. H2O2 50 µM	1.03	3.737	-2.708	0.4527	4	4	5.98	125
H2O2 0 µM vs. H2O2 100µM	1.03	4.124	-3.094	0.4527	4	4	6.834	125
Row 6
H2O2 0 µM vs. H2O2 3.125µM	0.993	1.115	-0.1221	0.4527	4	4	0.2696	125
H2O2 0 µM vs. H2O2 6.25 µM	0.993	1.172	-0.1786	0.4527	4	4	0.3944	125
H2O2 0 µM vs. H2O2 12.5 µM	0.993	1.78	-0.7874	0.4527	4	4	1.739	125
H2O2 0 µM vs. H2O2 25µM	0.993	2.193	-1.2	0.4527	4	4	2.651	125
H2O2 0 µM vs. H2O2 50 µM	0.993	3.821	-2.828	0.4527	4	4	6.246	125
H2O2 0 µM vs. H2O2 100µM	0.993	4.237	-3.244	0.4527	4	4	7.165	125

## Sheet: 2K
Number of families	1
Number of comparisons per family	2
Alpha	0.05
Bonferroni's multiple comparisons test	Mean Diff.	95% CI of diff.	Significant?	Summary		A-?
0 vs. 0.1	2.143	1.662 to 2.624	Yes	****		B	0.1
0 vs. 1	2.142	1.661 to 2.623	Yes	****		C	1
Test details	Mean 1	Mean 2	Mean Diff.	SE of diff.	n1	n2	t	DF
0 vs. 0.1	3.226	1.082	2.143	0.1791	4	4	11.97	9
0 vs. 1	3.226	1.084	2.142	0.1791	4	4	11.96	9

## Sheet: 2L
Number of families	1
Number of comparisons per family	2
Alpha	0.05
Bonferroni's multiple comparisons test	Mean Diff.	95% CI of diff.	Significant?	Summary		A-?
0 vs. 1	0.1156	-0.5972 to 0.8284	No	ns		B	1
0 vs. 10	2.166	1.453 to 2.879	Yes	****		C	10
Test details	Mean 1	Mean 2	Mean Diff.	SE of diff.	n1	n2	t	DF
0 vs. 1	3.686	3.57	0.1156	0.2655	4	4	0.4356	9
0 vs. 10	3.686	1.52	2.166	0.2655	4	4	8.159	9

## Sheet: 4A
BH4
Number of families	1
Number of comparisons per family	2
Alpha	0.05
Bonferroni's multiple comparisons test	Mean Diff.	95% CI of diff.	Significant?	Summary		A-?
0 vs. 10	1.507	0.9615 to 2.053	Yes	****		B	10
0 vs. 100	1.531	0.9854 to 2.077	Yes	****		C	100
Test details	Mean 1	Mean 2	Mean Diff.	SE of diff.	n1	n2	t	DF
0 vs. 10	2.631	1.124	1.507	0.2033	4	4	7.415	9
0 vs. 100	2.631	1.1	1.531	0.2033	4	4	7.533	9
H2O2
Number of families	1
Number of comparisons per family	2
Alpha	0.05
Bonferroni's multiple comparisons test	Mean Diff.	95% CI of diff.	Significant?	Summary		A-?
0 vs. 10	1.011	0.4225 to 1.599	Yes	**		B	10
0 vs. 100	1.464	0.8755 to 2.052	Yes	***		C	100
Test details	Mean 1	Mean 2	Mean Diff.	SE of diff.	n1	n2	t	DF
0 vs. 10	2.51	1.499	1.011	0.2192	4	4	4.613	9
0 vs. 100	2.51	1.046	1.464	0.2192	4	4	6.68	9

## Sheet: 5A
BH4
Number of families	1
Number of comparisons per family	2
Alpha	0.05
Bonferroni's multiple comparisons test	Mean Diff.	95% CI of diff.	Significant?	Summary		A-?
0 vs. 10	0.5711	-0.2115 to 1.354	No	ns		B	10
0 vs. 100	1.6	0.8176 to 2.383	Yes	***		C	100
Test details	Mean 1	Mean 2	Mean Diff.	SE of diff.	n1	n2	t	DF
0 vs. 10	4	3.429	0.5711	0.3057	5	5	1.868	12
0 vs. 100	4	2.4	1.6	0.3057	5	5	5.235	12
H2O2
Number of families	1
Number of comparisons per family	2
Alpha	0.05
Bonferroni's multiple comparisons test	Mean Diff.	95% CI of diff.	Significant?	Summary		A-?
0 vs. 10	0.01971	-0.2853 to 0.3248	No	ns		B	10
0 vs. 100	0.3847	0.07968 to 0.6898	Yes	*		C	100
Test details	Mean 1	Mean 2	Mean Diff.	SE of diff.	n1	n2	t	DF
0 vs. 10	2.507	2.488	0.01971	0.1192	5	5	0.1654	12
0 vs. 100	2.507	2.123	0.3847	0.1192	5	5	3.229	12

## Sheet: 5B
BH4
Number of families	1
Number of comparisons per family	2
Alpha	0.05
Bonferroni's multiple comparisons test	Mean Diff.	95% CI of diff.	Significant?	Summary		A-?
0 vs. 10	0.1399	-1.437 to 1.717	No	ns		B	10
0 vs. 100	3.151	1.574 to 4.728	Yes	***		C	100
Test details	Mean 1	Mean 2	Mean Diff.	SE of diff.	n1	n2	t	DF
0 vs. 10	4.244	4.105	0.1399	0.5874	4	4	0.2381	9
0 vs. 100	4.244	1.094	3.151	0.5874	4	4	5.364	9
H2O2
Number of families	1
Number of comparisons per family	2
Alpha	0.05
Bonferroni's multiple comparisons test	Mean Diff.	95% CI of diff.	Significant?	Summary		A-?
0 vs. 10	0.3062	-0.3430 to 0.9554	No	ns		B	10
0 vs. 100	2.353	1.704 to 3.002	Yes	****		C	100
Test details	Mean 1	Mean 2	Mean Diff.	SE of diff.	n1	n2	t	DF
0 vs. 10	3.606	3.3	0.3062	0.2536	5	5	1.208	12
0 vs. 100	3.606	1.253	2.353	0.2536	5	5	9.279	12

## Sheet: 5D
BH4
Number of families	1
Number of comparisons per family	2
Alpha	0.05
Bonferroni's multiple comparisons test	Mean Diff.	95% CI of diff.	Significant?	Summary		A-?
0 vs. 100	0.7871	0.09130 to 1.483	Yes	*		B	100
0 vs. 500	1.328	0.6318 to 2.023	Yes	***		C	500
Test details	Mean 1	Mean 2	Mean Diff.	SE of diff.	n1	n2	t	DF
0 vs. 100	2.605	1.818	0.7871	0.2718	5	5	2.896	12
0 vs. 500	2.605	1.278	1.328	0.2718	5	5	4.885	12
H2O2
Number of families	1
Number of comparisons per family	2
Alpha	0.05
Bonferroni's multiple comparisons test	Mean Diff.	95% CI of diff.	Significant?	Summary		A-?
0 vs. 100	0.9588	-0.2488 to 2.166	No	ns		B	100
0 vs. 500	1.496	0.2882 to 2.703	Yes	*		C	500
Test details	Mean 1	Mean 2	Mean Diff.	SE of diff.	n1	n2	t	DF
0 vs. 100	3.342	2.383	0.9588	0.4717	5	5	2.033	12
0 vs. 500	3.342	1.846	1.496	0.4717	5	5	3.171	12

[truncated: 6 more sheets: 6C, 6D, 6F, 6G, 6J, Legend]
